# Supplementary material for: Effects of dehydroepiandrosterone alone or in combination with a high-fat diet and antibiotic cocktail on the heterogeneous phenotypes of PCOS mouse models by regulating gut microbiota
Source: Front Endocrinol (Lausanne). 2022 Dec 22;13:1030151. doi: 10.3389/fendo.2022.1030151 (PMC9813398; doi:10.3389/fendo.2022.1030151)
Supplement: Supplementary file 2 [file Table_1.xlsx]

## Sheet: Sheet1
ASV ID	CAG ID	Taxon
ASV115	CAG1	g__Acetatifactor
ASV127	CAG1	g__Colidextribacter
ASV214	CAG1	f__Lachnospiraceae
ASV271	CAG1	g__Lachnospiraceae_NK4A136_group
ASV389	CAG1	g__Incertae_Sedis
ASV447	CAG1	g__Clostridia_UCG-014
ASV464	CAG1	g__Clostridia_UCG-014
ASV533	CAG1	g__Monoglobus
ASV535	CAG1	g__Roseburia
ASV22	CAG2	g__Coriobacteriaceae_UCG-002
ASV41	CAG2	g__Bifidobacterium
ASV146	CAG2	g__Lactobacillus
ASV163	CAG2	g__Bifidobacterium
ASV248	CAG2	g__Lactobacillus
ASV279	CAG2	g__Lactobacillus
ASV335	CAG2	g__Coriobacteriaceae_UCG-002
ASV429	CAG2	g__Muribaculaceae
ASV581	CAG2	g__Muribaculaceae
ASV253	CAG3	f__Prevotellaceae
ASV417	CAG3	g__Alistipes
ASV510	CAG3	g__Alistipes
ASV607	CAG3	o__Rhodospirillales
ASV658	CAG3	g__[Eubacterium]_nodatum_group
ASV101	CAG4	g__Lachnospiraceae_NK4A136_group
ASV111	CAG4	g__Ruminococcus
ASV172	CAG4	g__Lachnoclostridium
ASV194	CAG4	g__Roseburia
ASV270	CAG4	f__Oscillospiraceae
ASV412	CAG4	g__UCG-003
ASV508	CAG4	g__Colidextribacter
ASV814	CAG4	f__Lachnospiraceae
ASV442	CAG5	g__Clostridia_UCG-014
ASV445	CAG5	g__Anaeroplasma
ASV765	CAG5	g__Gordonibacter
ASV770	CAG5	f__Erysipelotrichaceae
ASV809	CAG5	f__Erysipelotrichaceae
ASV70	CAG6	g__Alistipes
ASV100	CAG6	g__Turicibacter
ASV206	CAG6	g__Candidatus_Saccharimonas
ASV365	CAG6	g__GCA-900066575
ASV437	CAG6	g__UCG-003
ASV565	CAG6	g__Clostridia_vadinBB60_group
ASV597	CAG6	g__UCG-005
ASV775	CAG6	g__Lachnospiraceae_NK4A136_group
ASV782	CAG6	g__Gastranaerophilales
ASV117	CAG7	g__[Eubacterium]_siraeum_group
ASV145	CAG7	g__[Eubacterium]_xylanophilum_group
ASV147	CAG7	g__Lachnospiraceae_NK4A136_group
ASV223	CAG7	f__Lachnospiraceae
ASV262	CAG7	g__Lactobacillus
ASV286	CAG7	g__GCA-900066575
ASV368	CAG7	g__A2
ASV373	CAG7	g__Lachnospiraceae_NK4A136_group
ASV385	CAG7	g__Lachnoclostridium
ASV540	CAG7	g__Clostridia_vadinBB60_group
ASV573	CAG7	g__Muribaculaceae
ASV640	CAG7	f__Lachnospiraceae
ASV844	CAG7	g__Clostridia_vadinBB60_group
ASV93	CAG8	g__Akkermansia
ASV160	CAG8	g__Clostridia_UCG-014
ASV274	CAG8	g__Parasutterella
ASV339	CAG8	g__Muribaculaceae
ASV468	CAG8	g__Muribaculaceae
ASV513	CAG8	g__Muribaculaceae
ASV25	CAG9	g__Muribaculaceae
ASV26	CAG9	g__Muribaculaceae
ASV27	CAG9	g__Alistipes
ASV59	CAG9	g__Muribaculaceae
ASV96	CAG9	g__Muribaculaceae
ASV165	CAG9	g__Prevotellaceae_NK3B31_group
ASV166	CAG9	g__Muribaculaceae
ASV170	CAG9	g__Muribaculaceae
ASV188	CAG9	g__Muribaculaceae
ASV228	CAG9	g__Muribaculaceae
ASV328	CAG9	g__Ruminococcus
ASV348	CAG9	g__Muribaculaceae
ASV364	CAG9	g__Muribaculaceae
ASV423	CAG9	g__Gastranaerophilales
ASV122	CAG10	g__Bifidobacterium
ASV284	CAG10	g__Muribaculaceae
ASV359	CAG10	g__Muribaculaceae
ASV408	CAG10	g__Muribaculaceae
ASV469	CAG10	g__Muribaculaceae
ASV485	CAG10	g__Muribaculaceae
ASV497	CAG10	g__Muribaculaceae
ASV121	CAG11	g__Lachnospiraceae_NK4A136_group
ASV175	CAG11	g__Lachnospiraceae_NK4A136_group
ASV254	CAG11	g__Lachnospiraceae_UCG-001
ASV268	CAG11	g__Lachnospiraceae_NK4A136_group
ASV299	CAG11	g__Lachnospiraceae_NK4A136_group
ASV444	CAG11	g__Lachnospiraceae_NK4A136_group
ASV517	CAG11	f__Lachnospiraceae
ASV521	CAG11	f__Lachnospiraceae
ASV584	CAG11	g__Roseburia
ASV744	CAG11	g__Lachnospiraceae_NK4A136_group
ASV512	CAG12	f__Lachnospiraceae
ASV588	CAG12	f__Lachnospiraceae
ASV722	CAG12	g__Desulfovibrio
ASV794	CAG12	g__Family_XIII_UCG-001
ASV795	CAG12	f__Lachnospiraceae
ASV827	CAG12	g__NK4A214_group
ASV30	CAG13	g__Odoribacter
ASV138	CAG13	f__Rikenellaceae
ASV196	CAG13	g__Lachnospiraceae_NK4A136_group
ASV400	CAG13	g__UCG-009
ASV180	CAG14	g__Lachnospiraceae_NK4A136_group
ASV182	CAG14	g__Lachnospiraceae_UCG-006
ASV275	CAG14	g__Lachnospiraceae_NK4A136_group
ASV278	CAG14	f__Lachnospiraceae
ASV294	CAG14	f__Lachnospiraceae
ASV323	CAG14	f__Lachnospiraceae
ASV374	CAG14	f__Lachnospiraceae
ASV388	CAG14	f__Lachnospiraceae
ASV424	CAG14	f__Lachnospiraceae
ASV845	CAG14	g__Enterorhabdus
ASV5	CAG15	g__Muribaculaceae
ASV7	CAG15	g__Muribaculaceae
ASV12	CAG15	g__Muribaculaceae
ASV17	CAG15	g__Alloprevotella
ASV85	CAG15	g__Muribaculaceae
ASV89	CAG15	g__Muribaculaceae
ASV102	CAG15	g__Muribaculaceae
ASV159	CAG15	g__Muribaculaceae
ASV304	CAG15	g__Muribaculaceae
ASV18	CAG16	g__Lactobacillus
ASV55	CAG16	g__Muribaculaceae
ASV82	CAG16	g__Muribaculaceae
ASV112	CAG16	g__Bacteroides
ASV125	CAG16	g__Muribaculum
ASV167	CAG16	g__Muribaculaceae
ASV183	CAG16	g__Bacteroides
ASV193	CAG16	g__Muribaculaceae
ASV4	CAG17	g__Muribaculaceae
ASV14	CAG17	g__Muribaculaceae
ASV19	CAG17	g__Muribaculaceae
ASV20	CAG17	g__Prevotellaceae_UCG-001
ASV29	CAG17	g__Muribaculaceae
ASV32	CAG17	g__Muribaculaceae
ASV60	CAG17	g__Muribaculaceae
ASV68	CAG17	g__Muribaculaceae
ASV86	CAG17	g__Alistipes
ASV94	CAG17	g__Lachnospiraceae_NK4A136_group
ASV98	CAG17	g__Muribaculaceae
ASV106	CAG17	g__Muribaculaceae
ASV126	CAG17	g__Muribaculaceae
ASV137	CAG17	f__Lachnospiraceae
ASV178	CAG17	g__GCA-900066575
ASV179	CAG17	g__Muribaculaceae
ASV184	CAG17	g__Muribaculaceae
ASV198	CAG17	g__Muribaculaceae
ASV226	CAG17	g__Marvinbryantia
ASV250	CAG17	g__Muribaculaceae
ASV267	CAG17	g__Muribaculaceae
ASV281	CAG17	g__Parasutterella
ASV293	CAG17	g__Muribaculum
ASV320	CAG17	g__Muribaculaceae
ASV325	CAG17	g__Muribaculaceae
ASV329	CAG17	f__Lachnospiraceae
ASV393	CAG17	f__Lachnospiraceae
ASV42	CAG18	g__Lachnospiraceae_NK4A136_group
ASV131	CAG18	g__Alistipes
ASV158	CAG18	g__Desulfovibrio
ASV173	CAG18	g__ASF356
ASV207	CAG18	f__Lachnospiraceae
ASV247	CAG18	f__Lachnospiraceae
ASV260	CAG18	f__Oscillospiraceae
ASV353	CAG18	g__Negativibacillus
ASV399	CAG18	f__Lachnospiraceae
ASV405	CAG18	g__Clostridia_vadinBB60_group
ASV418	CAG18	f__Ruminococcaceae
ASV435	CAG18	f__Oscillospiraceae
ASV568	CAG18	f__Lachnospiraceae
ASV351	CAG19	g__Muribaculaceae
ASV386	CAG19	f__Lachnospiraceae
ASV475	CAG19	g__Lachnospiraceae_UCG-001
ASV478	CAG19	g__Ruminococcaceae
ASV519	CAG19	f__Lachnospiraceae
ASV596	CAG19	g__Enterorhabdus
ASV638	CAG19	g__Enterorhabdus
ASV670	CAG19	g__Muribaculaceae
ASV764	CAG19	g__Tyzzerella
ASV10	CAG20	g__Dubosiella
ASV151	CAG20	g__Alistipes
ASV217	CAG20	g__Helicobacter
ASV383	CAG20	g__Muribaculaceae
ASV384	CAG20	g__Alistipes
ASV403	CAG20	g__Muribaculaceae
ASV419	CAG20	g__Muribaculaceae
ASV530	CAG20	g__Clostridia_vadinBB60_group
ASV555	CAG20	g__Roseburia
ASV655	CAG20	o__Rhodospirillales
ASV73	CAG21	g__Muribaculaceae
ASV162	CAG21	g__Muribaculaceae
ASV186	CAG21	g__Muribaculaceae
ASV210	CAG21	g__Bacteroides
ASV333	CAG21	g__Muribaculaceae
ASV401	CAG21	g__Muribaculaceae
ASV526	CAG21	g__Muribaculaceae
ASV557	CAG21	g__Monoglobus
ASV116	CAG22	g__A2
ASV272	CAG22	g__Muribaculaceae
ASV277	CAG22	g__Muribaculaceae
ASV387	CAG22	g__Enterorhabdus
ASV452	CAG22	g__Lachnospiraceae_FCS020_group
ASV77	CAG23	g__[Eubacterium]_xylanophilum_group
ASV255	CAG23	g__Lachnospiraceae_NK4A136_group
ASV288	CAG23	f__Lachnospiraceae
ASV308	CAG23	f__Lachnospiraceae
ASV372	CAG23	f__Lachnospiraceae
ASV376	CAG23	g__Lachnoclostridium
ASV458	CAG23	g__Acetatifactor
ASV486	CAG23	g__Clostridia_UCG-014
ASV550	CAG23	g__Muribaculaceae
ASV651	CAG23	f__Lachnospiraceae
ASV720	CAG23	g__Muribaculaceae
ASV772	CAG23	f__Lachnospiraceae
ASV205	CAG24	g__Muribaculaceae
ASV222	CAG24	f__Lachnospiraceae
ASV287	CAG24	g__Muribaculaceae
ASV295	CAG24	f__Lachnospiraceae
ASV338	CAG24	f__Lachnospiraceae
ASV369	CAG24	f__Lachnospiraceae
ASV370	CAG24	g__Muribaculaceae
ASV422	CAG24	g__Acetatifactor
ASV553	CAG24	g__Alistipes
ASV709	CAG24	g__Erysipelatoclostridium
ASV144	CAG25	g__Lachnospiraceae_NK4A136_group
ASV221	CAG25	g__Colidextribacter
ASV269	CAG25	g__Lachnospiraceae_NK4A136_group
ASV309	CAG25	g__Oscillibacter
ASV406	CAG25	f__Ruminococcaceae
ASV674	CAG25	f__Lachnospiraceae
ASV189	CAG26	f__Oscillospiraceae
ASV236	CAG26	f__Lachnospiraceae
ASV315	CAG26	g__Lachnospiraceae_NK4A136_group
ASV331	CAG26	g__GCA-900066575
ASV336	CAG26	f__Lachnospiraceae
ASV344	CAG26	g__Lachnospiraceae_NK4A136_group
ASV360	CAG26	g__Lachnospiraceae_NK4A136_group
ASV404	CAG26	f__Lachnospiraceae
ASV411	CAG26	g__Butyricicoccus
ASV462	CAG26	f__Lachnospiraceae
ASV518	CAG26	f__Lachnospiraceae
ASV65	CAG27	g__Oscillibacter
ASV149	CAG27	f__Oscillospiraceae
ASV297	CAG27	g__A2
ASV311	CAG27	g__Candidatus_Saccharimonas
ASV334	CAG27	g__Incertae_Sedis
ASV377	CAG27	f__Lachnospiraceae
ASV409	CAG27	g__Lachnospiraceae_UCG-006
ASV434	CAG27	f__Lachnospiraceae
ASV457	CAG27	f__Lachnospiraceae
ASV532	CAG27	f__Lachnospiraceae
ASV544	CAG27	f__Lachnospiraceae
ASV558	CAG27	g__Oscillibacter
ASV559	CAG27	g__GCA-900066575
ASV561	CAG27	g__Roseburia
ASV575	CAG27	g__Clostridia_UCG-014
ASV739	CAG27	f__Ruminococcaceae
ASV779	CAG27	g__Roseburia
ASV142	CAG28	g__Lachnospiraceae_NK4A136_group
ASV276	CAG28	g__Colidextribacter
ASV431	CAG28	f__Lachnospiraceae
ASV539	CAG28	g__Roseburia
ASV703	CAG28	g__Clostridia_vadinBB60_group
ASV103	CAG29	g__Lachnoclostridium
ASV220	CAG29	f__Oscillospiraceae
ASV239	CAG29	f__Lachnospiraceae
ASV298	CAG29	f__Lachnospiraceae
ASV443	CAG29	f__Lachnospiraceae
ASV520	CAG29	g__Incertae_Sedis
ASV642	CAG29	g__Candidatus_Saccharimonas
ASV691	CAG29	f__Lachnospiraceae
ASV57	CAG30	f__Lachnospiraceae
ASV203	CAG30	f__Lachnospiraceae
ASV301	CAG30	f__Lachnospiraceae
ASV307	CAG30	g__Lachnoclostridium
ASV397	CAG30	g__Lachnospiraceae_FCS020_group
ASV414	CAG30	g__Enterorhabdus
ASV664	CAG30	g__Enterorhabdus
ASV686	CAG30	f__Eggerthellaceae
ASV830	CAG30	g__[Eubacterium]_brachy_group
ASV154	CAG31	f__Ruminococcaceae
ASV176	CAG31	f__Oscillospiraceae
ASV202	CAG31	g__Oscillibacter
ASV209	CAG31	f__Ruminococcaceae
ASV355	CAG31	f__Oscillospiraceae
ASV461	CAG31	g__Anaerotruncus
ASV480	CAG31	g__Incertae_Sedis
ASV746	CAG31	g__UCG-010
ASV783	CAG31	g__Muribaculaceae
ASV141	CAG32	f__Oscillospiraceae
ASV263	CAG32	f__Ruminococcaceae
ASV591	CAG32	g__Escherichia-Shigella
ASV673	CAG32	g__Clostridia_vadinBB60_group
ASV50	CAG33	g__Lachnospiraceae_NK4A136_group
ASV169	CAG33	g__Incertae_Sedis
ASV200	CAG33	g__Clostridia_UCG-014
ASV245	CAG33	f__Oscillospiraceae
ASV252	CAG33	f__Lachnospiraceae
ASV264	CAG33	g__Candidatus_Saccharimonas
ASV312	CAG33	f__Oscillospiraceae
ASV24	CAG34	g__Blautia
ASV326	CAG34	g__Enterorhabdus
ASV378	CAG34	f__Lachnospiraceae
ASV379	CAG34	g__Roseburia
ASV500	CAG34	g__Clostridia_vadinBB60_group
ASV501	CAG34	g__Roseburia
ASV650	CAG34	g__Anaerotruncus
ASV31	CAG35	g__Coriobacteriaceae_UCG-002
ASV44	CAG35	g__Lachnospiraceae_NK4A136_group
ASV81	CAG35	f__Lachnospiraceae
ASV118	CAG35	g__Lactobacillus
ASV225	CAG35	f__Lachnospiraceae
ASV237	CAG35	g__Incertae_Sedis
ASV546	CAG35	g__[Clostridium]_methylpentosum_group
ASV46	CAG36	g__Lachnospiraceae_NK4A136_group
ASV80	CAG36	f__Lachnospiraceae
ASV124	CAG36	g__Intestinimonas
ASV181	CAG36	g__Lachnoclostridium
ASV185	CAG36	f__Ruminococcaceae
ASV213	CAG36	f__Ruminococcaceae
ASV316	CAG36	g__Colidextribacter
ASV322	CAG36	f__Lachnospiraceae
ASV358	CAG36	o__Rhodospirillales
ASV476	CAG36	g__UCG-010
ASV592	CAG36	g__Paludicola
ASV629	CAG36	g__Desulfovibrio
ASV49	CAG37	g__Colidextribacter
ASV136	CAG37	g__Muribaculaceae
ASV259	CAG37	f__Lachnospiraceae
ASV398	CAG37	g__Oscillibacter
ASV495	CAG37	g__A2
ASV551	CAG37	g__Roseburia
ASV21	CAG38	g__Blautia
ASV119	CAG38	g__UCG-009
ASV143	CAG38	f__Oscillospiraceae
ASV152	CAG38	g__Colidextribacter
ASV155	CAG38	f__Lachnospiraceae
ASV251	CAG38	g__Colidextribacter
ASV273	CAG38	f__Lachnospiraceae
ASV289	CAG38	f__Lachnospiraceae
ASV340	CAG38	f__Oscillospiraceae
ASV416	CAG38	g__GCA-900066575
ASV107	CAG39	g__Colidextribacter
ASV135	CAG39	f__Oscillospiraceae
ASV177	CAG39	f__Peptococcaceae
ASV258	CAG39	f__Oscillospiraceae
ASV266	CAG39	f__Oscillospiraceae
ASV69	CAG40	f__Oscillospiraceae
ASV113	CAG40	g__Anaerotruncus
ASV129	CAG40	g__Mucispirillum
ASV156	CAG40	f__Oscillospiraceae
ASV265	CAG40	f__Ruminococcaceae
ASV407	CAG40	g__Oscillibacter
ASV586	CAG40	g__UCG-005
ASV6	CAG41	g__Helicobacter
ASV28	CAG41	f__Oscillospiraceae
ASV61	CAG41	f__Oscillospiraceae
ASV92	CAG41	g__Mucispirillum
ASV108	CAG41	g__Mucispirillum
ASV292	CAG41	g__Oscillibacter
ASV23	CAG42	f__Oscillospiraceae
ASV51	CAG42	g__Blautia
ASV54	CAG42	g__Colidextribacter
ASV72	CAG42	g__Blautia
ASV83	CAG42	f__Ruminococcaceae
ASV190	CAG42	f__Desulfovibrionaceae
ASV191	CAG42	g__Peptococcus
ASV216	CAG42	g__GCA-900066575
ASV224	CAG42	f__Ruminococcaceae
ASV232	CAG42	f__Lachnospiraceae
ASV230	CAG43	g__Bilophila
ASV231	CAG43	g__Lachnoclostridium
ASV243	CAG43	f__Oscillospiraceae
ASV261	CAG43	f__Ruminococcaceae
ASV352	CAG43	f__Oscillospiraceae
ASV499	CAG43	g__Roseburia
ASV114	CAG44	g__Lachnoclostridium
ASV291	CAG44	g__Parvibacter
ASV345	CAG44	f__Lachnospiraceae
ASV542	CAG44	g__Clostridia_vadinBB60_group
ASV132	CAG45	f__Ruminococcaceae
ASV227	CAG45	f__Lachnospiraceae
ASV256	CAG45	f__Lachnospiraceae
ASV257	CAG45	g__Lachnospiraceae_NK4A136_group
ASV13	CAG46	g__Lachnospiraceae_NK4A136_group
ASV52	CAG46	g__Lactococcus
ASV67	CAG46	f__Lachnospiraceae
ASV123	CAG46	f__Lachnospiraceae
ASV134	CAG46	g__Clostridium_sensu_stricto_1
ASV139	CAG46	g__Romboutsia
ASV140	CAG46	g__Romboutsia
ASV215	CAG46	f__Lachnospiraceae
ASV249	CAG46	g__Colidextribacter
ASV317	CAG46	f__Christensenellaceae
ASV321	CAG46	g__GCA-900066575
ASV382	CAG46	g__Harryflintia
ASV432	CAG46	f__Oscillospiraceae
ASV455	CAG46	f__Christensenellaceae
ASV1	CAG47	f__Desulfovibrionaceae
ASV2	CAG47	g__Blautia
ASV16	CAG47	f__Oscillospiraceae
ASV35	CAG47	f__Oscillospiraceae
ASV40	CAG47	f__Lachnospiraceae
ASV47	CAG47	f__Lachnospiraceae
ASV48	CAG47	f__Oscillospiraceae
ASV53	CAG47	g__Tuzzerella
ASV66	CAG47	g__Colidextribacter
ASV75	CAG47	f__Oscillospiraceae
ASV88	CAG47	g__Desulfovibrio
ASV97	CAG47	f__Oscillospiraceae
ASV164	CAG47	g__Colidextribacter
ASV187	CAG47	g__Colidextribacter
ASV201	CAG47	f__Ruminococcaceae
ASV204	CAG47	g__GCA-900066575
ASV283	CAG47	f__Lachnospiraceae
ASV319	CAG47	g__UBA1819
ASV465	CAG47	g__Anaerovorax
ASV566	CAG47	f__Lachnospiraceae
ASV197	CAG48	f__Oscillospiraceae
ASV238	CAG48	g__Lachnoclostridium
ASV337	CAG48	g__Lachnoclostridium
ASV357	CAG48	g__Oscillibacter
ASV439	CAG48	f__Oscillospiraceae
ASV460	CAG48	f__Lachnospiraceae
ASV494	CAG48	f__Lachnospiraceae
ASV531	CAG48	g__Bacteroides
ASV645	CAG48	g__Muribaculaceae
ASV684	CAG48	g__Butyricicoccus
ASV285	CAG49	f__Oscillospiraceae
ASV296	CAG49	f__Lachnospiraceae
ASV350	CAG49	g__Lachnospiraceae_NK4A136_group
ASV415	CAG49	g__Lachnospiraceae_FCS020_group
ASV426	CAG49	g__Roseburia
ASV451	CAG49	f__Lachnospiraceae
ASV528	CAG49	f__Lachnospiraceae
ASV78	CAG50	g__Colidextribacter
ASV235	CAG50	f__Lachnospiraceae
ASV244	CAG50	f__Lachnospiraceae
ASV313	CAG50	f__Lachnospiraceae
ASV493	CAG50	g__Incertae_Sedis
ASV534	CAG50	g__Oscillibacter
ASV576	CAG50	g__RF39
ASV695	CAG50	g__RF39
ASV702	CAG50	f__Oscillospiraceae
ASV346	CAG51	g__Eisenbergiella
ASV466	CAG51	f__Oscillospiraceae
ASV474	CAG51	g__Candidatus_Soleaferrea
ASV487	CAG51	f__Ruminococcaceae
ASV644	CAG51	f__Oscillospiraceae
ASV704	CAG51	f__Oscillospiraceae
ASV786	CAG51	f__Anaerovoracaceae
ASV110	CAG52	g__Colidextribacter
ASV280	CAG52	f__Ruminococcaceae
ASV303	CAG52	g__Lachnospiraceae_NK4A136_group
ASV375	CAG52	f__Oscillospiraceae
ASV413	CAG52	g__Harryflintia
ASV425	CAG52	o__Rhodospirillales
ASV438	CAG52	f__Lachnospiraceae
ASV620	CAG52	g__Clostridia_UCG-014
ASV34	CAG53	g__Muribaculaceae
ASV43	CAG53	g__Bacteroides
ASV56	CAG53	g__Muribaculaceae
ASV58	CAG53	g__Muribaculaceae
ASV64	CAG53	g__Parabacteroides
ASV90	CAG53	g__Parabacteroides
ASV95	CAG53	g__Muribaculaceae
ASV105	CAG53	g__Muribaculaceae
ASV436	CAG53	f__Flavobacteriaceae
ASV545	CAG53	g__Marvinbryantia
ASV631	CAG53	g__Streptococcus
ASV36	CAG54	g__Alistipes
ASV37	CAG54	g__Alistipes
ASV39	CAG54	g__Muribaculaceae
ASV62	CAG54	g__Muribaculaceae
ASV63	CAG54	g__Rikenellaceae_RC9_gut_group
ASV161	CAG54	g__Muribaculaceae
ASV211	CAG54	g__Alistipes
ASV219	CAG54	g__UCG-010
ASV74	CAG55	g__Muribaculaceae
ASV87	CAG55	g__Muribaculaceae
ASV91	CAG55	g__Muribaculaceae
ASV192	CAG55	g__Parabacteroides
ASV242	CAG55	g__Colidextribacter
ASV8	CAG56	g__Alistipes
ASV9	CAG56	g__Rikenellaceae_RC9_gut_group
ASV15	CAG56	g__Bacteroides
ASV33	CAG56	g__Rikenella
ASV99	CAG56	g__Muribaculaceae
ASV150	CAG56	g__Muribaculaceae
ASV241	CAG56	g__Bacteroides
ASV488	CAG56	f__Christensenellaceae
ASV195	CAG57	g__Clostridia_vadinBB60_group
ASV218	CAG57	g__Clostridia_vadinBB60_group
ASV300	CAG57	g__Muribaculaceae
ASV362	CAG57	g__Alistipes
ASV484	CAG57	g__Bacteroides
ASV548	CAG57	g__Alistipes
ASV876	CAG57	g__Clostridia_vadinBB60_group
ASV71	CAG58	g__Oscillibacter
ASV234	CAG58	f__Lachnospiraceae
ASV246	CAG58	g__Candidatus_Saccharimonas
ASV482	CAG58	g__Clostridia_UCG-014
ASV579	CAG58	g__Clostridia_vadinBB60_group
ASV593	CAG58	g__Clostridia_UCG-014
ASV633	CAG58	f__Lachnospiraceae
ASV665	CAG58	g__Clostridia_UCG-014
ASV724	CAG58	f__Peptococcaceae
ASV781	CAG58	f__Lachnospiraceae
ASV889	CAG58	g__Clostridia_vadinBB60_group
ASV3	CAG59	g__Faecalibaculum
ASV38	CAG59	g__Lactobacillus
ASV109	CAG59	g__Odoribacter
ASV157	CAG59	g__Enterorhabdus
ASV305	CAG59	g__NK4A214_group
ASV361	CAG59	f__Oscillospiraceae
ASV395	CAG59	f__Lachnospiraceae
ASV453	CAG59	f__Lachnospiraceae
ASV780	CAG59	g__GCA-900066575
